# Supplementary material for: Development and Investigation of a New Polysulfone Dialyzer with Increased Membrane Hydrophilicity
Source: Membranes (Basel). 2025 Apr 30;15(5):132. doi: 10.3390/membranes15050132 (PMC12113146; doi:10.3390/membranes15050132)
Supplement: Supplementary file 1 [file membranes-15-00132-s001.zip]

Archive with 1 entries (1 files):
- membranes-3588733-SI.pdf
